# Supplementary material for: Coral Settlement on a Highly Disturbed Equatorial Reef System
Source: PLoS One. 2015 May 20;10(5):e0127874. doi: 10.1371/journal.pone.0127874 (PMC4439049; doi:10.1371/journal.pone.0127874)
Supplement: S1 File — (XLSX) [file pone.0127874.s001.xlsx]

## Sheet: Pocilloporid-Kusu&Raffles
Model Selection:
Variance Structure	Count Model Formula	AIC	∆AIC	Null Deviance	Residual Deviance	Null df	Residual df
Negative Binomial Distribution	Site*as.factor(Season_code)*yearc	1899.3		448.82	347.99	315	300
Poisson Distribution	Site*as.factor(Season_code)*yearc	2799	899.7	2354.5	1724	315	300
Model Selection:
Negative Binomial Model Formula	AIC	∆AIC	LogL	Residual df	OTHER DF	NOTES
~Site+as.factor(Season_code)+yearc+Site:as.factor(Season_code)+Site:yearc	1891.8	-1.069	-934.91	306	11
~Site+as.factor(Season_code)+yearc+Site:as.factor(Season_code)	1892.87		-936.43	307	10
~Site+as.factor(Season_code)+yearc+Site:as.factor(Season_code)+Site:yearc+ as.factor(Season_code):yearc	1896.2	3.331	-934.1	303	14
~Site+as.factor(Season_code)+Site:as.factor(Season_code)	1896.68	3.812	-939.34	308	9
~Site+as.factor(Season_code)+yearc+Site:as.factor(Season_code)+as.factor(Season_code):yearc	1897.3	4.431	-935.7	304	13
~Site*as.factor(Season_code)*yearc	1899.3	6.431	-932.6	300	17
~Site+as.factor(Season_code)+yearc+Site:yearc	1911.22	18.348	-947.61	309	8
~Site+as.factor(Season_code)+yearc	1912.35	19.483	-949.18	310	7
~Site+as.factor(Season_code)+yearc+Site:yearc+ as.factor(Season_code):yearc	1915	22.131	-946.5	306	11
Likelihood ratio tests of similar top candidate models
Negative Binomial Model Formula	Model	Comparison	df	LogL	∆df	X^2	P
~Site+as.factor(Season_code)+yearc+Site:as.factor(Season_code)+Site:yearc+ as.factor(Season_code):yearc	1
~Site+as.factor(Season_code)+yearc+Site:as.factor(Season_code)+Site:yearc	2	2 V 1	11	-934.91
~Site+as.factor(Season_code)+yearc+Site:as.factor(Season_code)	3	3 V 2	10	-936.43	-1	3.0463	0.08092
Significance of Terms in Final Model
Term Dropped	LogL	∆LogL	df	∆df	X^2	P
Full Model	-936.43		10
YEAR	-939.34	-2.91	9	-1	5.8113	0.01592
Site*Season	-949.18	-12.75	7	-3	25.482	<0.0001
Final Model Coefficients
	Estimate	Std. Error	z value	Pr(>|z|)
(Intercept)	1.84899	0.15083	12.259	< 2e-16
SiteRaffles	0.53631	0.19615	2.734	0.006254
as.factor(Season_code)2	-0.54782	0.20608	-2.658	0.007853
as.factor(Season_code)3	0.71307	0.1977	3.607	0.00031
as.factor(Season_code)4	-0.06143	0.20037	-0.307	0.759162
yearcDec-13	0.24682	0.10099	2.444	0.014526
SiteRaffles:as.factor(Season_code)2	-0.45008	0.28717	-1.567	0.117051
SiteRaffles:as.factor(Season_code)3	-1.35612	0.27827	-4.873	1.1e-06
SiteRaffles:as.factor(Season_code)4	-0.96478	0.28434	-3.393	0.000691
Theta	1.542	0.152
(Kusu, Season 1 and 2011-12 set as reference levels for site, season and year, respectively)

## Sheet: Non-Pocilloporid Spat All Sites
Model Selection:
Binomial Model Formula	Count Model Formula	AIC	∆AIC	LogL	Residual df	Notes
Site+as.factor(Season_code)+yearc+as.factor(Season_code):yearc	Site	1674.8		-815.4	22
Site+as.factor(Season_code)+yearc+as.factor(Season_code):yearc	Site+yearc	1676.7	1.9	-815.4	23
Site+as.factor(Season_code)+yearc+as.factor(Season_code):yearc	Site+as.factor(Season_code)	1676.9	2.1	-813.4	25
Site+as.factor(Season_code)+yearc	Site	1704.3	29.5	-833.1	19
Site+yearc	Site*as.factor(Season_code)*yearc	1705	30.2	-787.5	65
as.factor(Season_code)	Site*as.factor(Season_code)*yearc	1706.3	31.5	-792.1	61
Site+as.factor(Season_code)+yearc+as.factor(Season_code):yearc	Site*as.factor(Season_code)*yearc	1709.2	34.4	-783.6	71
Site+as.factor(Season_code)+yearc	Site*as.factor(Season_code)*yearc	1709.4	34.6	-786.7	68
Site	Site*as.factor(Season_code)*yearc	1710.1	35.3	-791	64
Site*as.factor(Season_code)*yearc	Site	1711.9	37.1	-792	64
Site*as.factor(Season_code)*yearc	Site+yearc	1713.8	39	-791.9	65
Site*as.factor(Season_code)*yearc	Site+as.factor(Season_code)	1714.2	39.4	-790.1	67
Site*as.factor(Season_code)*yearc	Site+as.factor(Season_code)+yearc	1715.9	41.1	-789.9	68
Site*as.factor(Season_code)*yearc	Site+as.factor(Season_code)+yearc+as.factor(Season_code):yearc	1716.8	42	-787.4	71
Site+as.factor(Season_code)+yearc+Site:as.factor(Season_code)	Site	1716.9	42.1	-821.4	37
Site+as.factor(Season_code)+yearc+ Site:as.factor(Season_code)	Site*as.factor(Season_code)*yearc	1727.7	52.9	-777.8	86
Site+as.factor(Season_code)+yearc+Site:as.factor(Season_code)+Site:yearc	Site*as.factor(Season_code)*yearc	1728.4	53.6	-772.2	92
Site+as.factor(Season_code)+yearc+ Site:as.factor(Season_code)+yearc:as.factor(Season_code)	Site*as.factor(Season_code)*yearc	1730.8	56	-776.4	89
Site*as.factor(Season_code)*yearc	as.factor(Season_code)+yearc	1732.6	57.8	-804.3	62
Site*as.factor(Season_code)*yearc	Site+as.factor(Season_code)+yearc+Site:as.factor(Season_code)	1738.7	63.9	-783.4	86
Site*as.factor(Season_code)*yearc	Site+as.factor(Season_code)+yearc+Site:as.factor(Season_code)+Site:yearc	1741.3	66.5	-778.7	92
Site+as.factor(Season_code)+yearc+Site:as.factor(Season_code)+as.factor(Season_code):yearc	Site					* NaN's produced
Site+as.factor(Season_code)	Site*as.factor(Season_code)*yearc					* system is computationally singular
Site*as.factor(Season_code)*yearc	Site*as.factor(Season_code)*yearc					* system is computationally singular
as.factor(Season_code)+yearc	Site*as.factor(Season_code)*yearc					* NaN's produced
yearc	Site*as.factor(Season_code)*yearc					* NaN's produced
1	Site*as.factor(Season_code)*yearc					* NaN's produced
Site*as.factor(Season_code)*yearc	Site+as.factor(Season_code)+yearc+Site:as.factor(Season_code)+Site:yearc+as.factor(Season_code):yearc					* NaN's produced
Site*as.factor(Season_code)*yearc	Site+as.factor(Season_code)+yearc+Site:yearc					* NaN's produced
Site*as.factor(Season_code)*yearc	Site+as.factor(Season_code)+yearc+Site:as.factor(Season_code)+as.factor(Season_code):yearc					* NaN's produced
Site*as.factor(Season_code)*yearc	Site+as.factor(Season_code)+yearc+Site:yearc+as.factor(Season_code):yearc					* NaN's produced
Site*as.factor(Season_code)*yearc	as.factor(Season_code)					* NaN's produced
Site*as.factor(Season_code)*yearc	yearc					* system is computationally singular
Site+as.factor(Season_code)+yearc+Site:as.factor(Season_code)+Site:yearc+as.factor(Season_code):yearc	Site					* system is computationally singular
as.factor(Season_code)+yearc+as.factor(Season_code):yearc	Site					* NaN's produced
Likelihood ratio tests of similar top candidate models
Count Model Formula	Binomial Model Formula	Model	Comparison	df	LogL	∆df	X^2	P
Site	Site+as.factor(Season_code)+yearc+as.factor(Season_code):yearc	1		22	-815.39
Site+yearc	Site+as.factor(Season_code)+yearc+as.factor(Season_code):yearc	2	2 V 1	23	-815.37	-1	0.0431	0.8355
Site+as.factor(Season_code)	Site+as.factor(Season_code)+yearc+as.factor(Season_code):yearc	3	3 V 1	43	-806.75	-21	17.286	0.6936
Significance of Terms in Final Model
Count model term dropped	∆LogL	∆df	X^2	P
Site	-26.46	-6	52.913	<0.0001
Binomial model term dropped
as.factor(Season_code):yearc	-17.74	-3	35.477	<0.0001
Site	-32.43	-6	64.858	<0.0001
Final Model Coefficients
Count Model (Negative binomial with log link)
Model Term	Estimate	Estimate S.E.	z value	P
(Intercept)	0.6983	0.1956	3.57	0.000357
SitePulau Hantu	-0.7471	0.2291	-3.261	0.001109
SitePulau Jong	-1.4448	0.2649	-5.455	4.91e-08
SiteRaffles	-1.1784	0.2518	-4.68	2.87e-06
SiteSemakau	-1.2686	0.2594	-4.89	1.01e-06
SiteSisters	-3.6035	0.6035	-5.971	2.35e-09
SiteTPT	-1.0745	0.2515	-4.272	1.94e-05
Log(theta)	1.2959	0.5467	2.37	0.017775
(Kusu set at zero as reference level for wald tests of other sites)
Zero-Mass Model (binomial with logit link)
Model Term	Estimate	Estimate S.E.	z value	P
(Intercept)	2.9277	0.6507	4.5	6.81e-06
SitePulau Hantu	-3.4167	0.645	-5.297	1.17e-07
SitePulau Jong	-4.3198	1.1668	-3.702	0.000214
SiteRaffles	-3.8736	0.926	-4.183	2.87e-05
SiteSemakau	-3.3013	0.7676	-4.301	1.7e-05
SiteSisters	-3.5795	1.8575	-1.927	0.053969
SiteTPT	-3.0843	0.7224	-4.27	1.96e-05
as.factor(Season_code)2	0.8807	0.5568	1.582	0.113681
as.factor(Season_code)3	-4.533	1.3197	-3.435	0.000593
as.factor(Season_code)4	-3.194	0.885	-3.609	0.000307
yearcDec-13	-1.3844	0.7502	-1.845	0.065002
as.factor(Season_code)2:yearcDec-13	1.436	0.9229	1.556	0.119724
as.factor(Season_code)3:yearcDec-13	5.33	1.5342	3.474	0.000513
as.factor(Season_code)4:yearcDec-13	5.2215	1.3537	3.857	0.000115
(Kusu, Season 1 and 2011-12 set as reference levels for site, season and year, respectively)
